# Supplementary material for: Does stopping at C7 in long posterior cervical fusion accelerate the symptomatic breakdown of cervicothoracic junction?
Source: PLoS One. 2019 May 31;14(5):e0217792. doi: 10.1371/journal.pone.0217792 (PMC6544379; doi:10.1371/journal.pone.0217792)
Supplement: S1 Table — Pt., Patients; LIV, Last Instrumented Vertebra; OP, Operation; F/U, Follow-Up; NDI, Neck Disability Index; VAS, Visual Analogue Scale; JOA, Japanese Orthopedic Association; T2-T7, T2-T7 Lordosis (degree); T1S, T1 Slope (degree); SVA, C2-C7 SVA (mm); F, Female; M, Male; O, Fused state; X, Non-fused state. (XLSX) [file pone.0217792.s001.xlsx]

## Sheet: Sheet1
Pt.	Sex	Age	LIV	Union	OP level	F/U period (Month)	Clinical parameters								Radiologic parameters
							Pre-operation				Final follow-up				Pre-operation			Final follow-up
							NDI	Neck VAS	Arm VAS	JOA	NDI	Neck VAS	Arm VAS	JOA	T2-T7	T1S	SVA	T2-T7	T1S	SVA
1	F	73	C7	O	5	36	28	6	7	12	16	0	3	17	8	7	20.4	10	3	18.9
2	M	53	C7	O	5	28	22	5	5	10	16	2	0	13	16	39	42.5	9	26	38.4
3	M	78	C7	O	5	34	17	4	4	11	12	2	0	15	16	40	22.8	2	36	36.9
4	M	36	C7	O	5	60	36	7	8	16	9	0	1	9	18	34	36.3	21	35	22.2
5	M	77	C7	O	5	89	21	6	6	10	13	0	0	14	22	35	37.5	17	34	42.8
6	F	65	C7	O	4	25	16	5	5	13	0	0	0	17	13	19	22	6	15	25.1
7	M	61	C7	O	6	53	17	6	9	11	10	3	3	13	10	28	25.2	3	34	48.5
8	F	69	C7	O	6	49	28	7	8	13	9	4	0	16	22	22	15.8	4	7	8
9	M	50	C7	O	5	36	31	10	8	12	16	3	1	13	14	26	7.6	21	25	36.5
10	F	53	C7	O	6	38	22	6	6	14	10	3	3	17	12	24	13.1	0	20	23.7
11	M	62	C7	O	5	25	12	5	6	11	5	0	0	17	22	35	28.2	4	18	23
12	M	67	C7	X	6	24	24	5	5	11	3	0	0	17	8	24	8.5	8	26	19.4
13	F	53	C7	O	6	36	22	8	7	12	11	2	0	15	0	25	34.4	2	26	45.6
14	M	67	C7	O	5	26	24	8	8	11	12	1	0	16	0	30	38.4	1	21	20.1
15	M	54	C7	O	5	27	22	5	4	12	9	0	0	17	15	20	15.9	0	17	25.1
16	M	67	C7	O	6	38	28	5	5	13	10	2	3	17	11	22	21.1	7	23	23.7
17	F	64	C7	O	5	36	17	6	7	12	11	1	1	16	12	29	8.6	9	22	22.2
18	F	51	C7	O	6	45	22	7	7	13	5	2	2	16	19	34	37.5	14	31	36.9
19	F	49	C7	O	6	40	17	5	6	11	3	0	0	17	9	35	14.1	5	18	38.4
20	M	76	C7	O	6	25	24	8	7	12	16	3	2	15	12	27	10.5	2	11	19.4
21	M	55	C7	O	5	31	16	7	8	12	10	1	1	17	13	30	21.5	3	29	33.3
22	F	65	C7	O	6	27	24	8	7	10	10	3	2	16	12	30	25	7	25	32
23	M	61	C7	O	5	41	20	7	8	14	9	2	1	17	14	25	22	8	21	29
24	M	60	C7	O	5	35	21	5	6	11	11	1	0	14	13	27	19	6	20	25
25	F	56	C7	O	4	49	23	5	6	13	9	0	1	15	13	29	26	7	25	30
26	F	61	T3	X	13	108	18	8	9	7	20	2	2	15	22	24	17.1	4	24	37.9
27	M	65	T1	O	6	80	22	6	6	8	10	3	3	13	10	21	11.2	7	5	10.1
28	M	81	T2	O	8	49	20	4	4	10	15	1	2	15	4	22	20.8	4	24	36.3
29	F	61	T1	O	6	43	24	7	7	5	15	0	0	17	26	29	31.4	19	25	38.7
30	M	83	T1	O	7	25	19	10	7	7	10	7	0	13	20	35	22.8	4	23	30.6
31	M	41	T2	X	7	24	25	5	7	5	16	2	0	13	7	24	28.8	0	28	42.2
32	F	69	T1	O	6	38	24	8	9	5	13	2	3	13	16	19	8.4	1	23	22.7
33	M	66	T1	O	9	44	29	8	8	5	20	3	3	16	6	43	67.9	14	50	58.8
34	M	69	T1	O	6	25	22	5	7	5	15	1	1	16	29	23	13.5	9	31	44.4
35	F	56	T2	O	8	31	23	5	5	10	12	2	1	17	13	23	20.4	12	41	41.9
36	F	75	T1	O	7	24	25	5	6	10	19	2	2	15	12	16	14.1	2	15	25.4
37	M	56	T2	O	7	25	24	4	7	8	12	2	3	16	10	21	16.2	2	13	15.2
38	M	66	T1	O	6	25	17	4	5	4	8	2	0	15	17	20	19.9	6	21	38.6
39	F	58	T1	O	7	28	24	5	6	4	15	1	1	16	15	22	22.4	6	23	34.5
40	F	68	T1	O	7	30	22	6	6	7	12	2	2	16	21	23	15.4	3	21	29.4
41	M	66	T2	O	8	33	28	8	7	6	19	2	0	17	9	22	17.9	0	15	19.7
42	M	69	T1	O	6	29	23	7	7	7	11	1	3	15	15	24	9.5	11	19	35.8
43	M	65	T1	O	7	41	23	7	7	8	15	3	2	15	16	26	20.1	4	21	35.5
44	F	60	T2	O	8	26	22	5	6	10	13	1	1	17	14	24	21.3	6	21	33.7
45	F	66	T1	O	6	36	24	6	7	5	16	2	2	14	17	24	22.5	8	22	33.1
46	M	70	T3	O	7	49	23	6	6	6	13	2	1	16	12	22	21.1	6	20	34.5
