# Supplementary material for: Does stopping at C7 in long posterior cervical fusion accelerate the symptomatic breakdown of cervicothoracic junction?
Source: PLoS One. 2019 May 31;14(5):e0217792. doi: 10.1371/journal.pone.0217792 (PMC6544379; doi:10.1371/journal.pone.0217792)
Supplement: S2 Table — Pt., Patients; Q, Question; C7, fusion stopping at C7 level; UT, fusion stopping at upper thoracic level. (XLSX) [file pone.0217792.s002.xlsx]

## Sheet: Sheet1
	Pt.	Pre-operation											Post-operation
		Q1	Q2	Q3	Q4	Q5	Q6	Q7	Q8	Q9	Q10	Total	Q1	Q2	Q3	Q4	Q5	Q6	Q7	Q8	Q9	Q10	Total
C7 group	1	3	3	3	2	2	3	3	3	3	3	28	2	1	2	2	0	2	2	2	1	2	16
	2	2	2	3	2	1	2	3	2	2	3	22	2	2	2	1	1	1	2	2	1	2	16
	3	2	1	2	2	0	2	3	2	1	2	17	1	1	2	2	0	1	2	1	1	1	12
	4	4	4	4	3	3	3	4	4	3	4	36	1	1	1	1	0	1	1	1	1	1	9
	5	2	2	3	2	1	2	3	2	2	2	21	1	1	2	1	1	1	2	1	1	2	13
	6	2	1	2	2	0	2	2	2	1	2	16	0	0	0	0	0	0	0	0	0	0	0
	7	2	1	2	2	1	2	2	2	1	2	17	1	1	1	1	1	1	1	1	1	1	10
	8	3	3	4	2	1	3	4	3	2	3	28	1	1	1	1	0	1	1	1	1	1	9
	9	4	3	4	2	2	3	4	3	2	4	31	2	2	2	1	1	1	2	2	1	2	16
	10	2	2	2	3	2	2	2	3	2	2	22	1	1	1	1	1	1	1	1	1	1	10
	11	1	1	2	1	1	1	2	1	1	1	12	0	0	1	1	0	0	1	1	0	1	5
	12	2	2	4	2	1	2	4	3	1	3	24	0	0	0	1	0	0	1	0	0	1	3
	13	2	2	3	2	0	2	4	2	2	3	22	1	1	1	1	1	1	2	1	1	1	11
	14	3	2	3	2	1	2	3	3	2	3	24	1	1	2	1	1	1	2	1	1	1	12
	15	2	2	3	2	2	2	3	2	1	3	22	1	1	1	1	0	1	1	1	1	1	9
	16	3	3	4	2	1	2	4	3	2	4	28	1	1	1	1	1	1	1	1	1	1	10
	17	2	1	3	2	0	1	3	2	1	2	17	1	1	2	1	1	1	1	1	1	1	11
	18	3	2	3	2	1	2	3	2	1	3	22	0	0	1	1	0	0	1	1	0	1	5
	19	2	1	3	2	0	1	3	2	1	2	17	0	0	1	0	0	0	1	0	0	1	3
	20	3	2	3	2	1	3	3	2	2	3	24	2	1	2	1	1	2	2	2	1	2	16
	21	2	1	2	2	0	1	3	2	1	2	16	1	1	1	1	1	1	1	1	1	1	10
	22	3	2	2	2	1	2	4	2	3	3	24	1	1	1	1	1	1	1	1	1	1	10
	23	2	2	3	2	0	2	3	3	1	2	20	1	1	1	1	1	1	1	1	0	1	9
	24	3	1	3	2	1	3	3	1	1	3	21	1	1	2	1	1	1	1	1	1	1	11
	25	2	2	3	2	2	1	3	3	3	2	23	1	1	1	1	1	0	1	1	1	1	9
UT Group	26	1	1	4	1	1	1	4	1	1	3	18	3	1	3	1	1	1	3	2	1	4	20
	27	2	1	4	2	0	1	5	2	2	3	22	1	0	2	1	0	1	2	1	0	2	10
	28	2	1	3	2	0	1	4	2	2	3	20	1	1	3	1	1	1	2	1	1	3	15
	29	3	2	3	2	1	2	4	2	2	3	24	2	1	2	1	0	0	4	1	1	3	15
	30	2	1	3	2	1	2	2	2	2	2	19	1	0	2	1	0	0	2	1	1	2	10
	31	3	2	4	2	1	1	4	2	2	4	25	3	1	2	1	0	1	3	1	1	3	16
	32	2	2	4	2	1	2	4	2	2	3	24	2	1	2	1	0	1	2	1	1	2	13
	33	3	2	5	2	2	2	5	2	2	4	29	2	1	3	1	1	1	4	2	1	4	20
	34	2	2	3	1	2	1	4	2	2	3	22	2	1	2	1	1	1	2	2	1	2	15
	35	3	2	3	2	1	2	3	2	2	3	23	1	0	2	1	1	1	3	1	1	1	12
	36	2	2	4	2	1	2	4	2	2	4	25	2	1	2	1	1	1	4	1	2	4	19
	37	2	2	3	2	1	2	4	2	2	4	24	1	0	2	1	0	1	3	1	1	2	12
	38	2	1	2	2	1	1	3	2	1	2	17	1	1	1	1	0	0	2	1	0	1	8
	39	2	2	4	2	2	2	4	2	1	3	24	2	1	3	1	0	0	3	1	1	3	15
	40	2	2	3	2	1	2	4	2	1	3	22	1	1	2	1	0	1	3	1	0	2	12
	41	3	2	4	2	2	2	5	2	2	4	28	2	1	3	1	1	1	4	2	1	3	19
	42	2	2	3	2	1	2	4	2	2	3	23	1	0	2	0	1	1	3	0	1	2	11
	43	2	1	4	2	1	2	4	2	2	3	23	1	1	3	1	1	1	3	1	1	2	15
	44	2	2	4	1	1	1	4	2	1	4	22	1	1	2	1	1	1	2	1	1	2	13
	45	3	2	3	2	2	2	4	2	1	3	24	3	1	3	1	1	1	2	1	1	2	16
	46	2	2	3	2	1	2	4	2	2	3	23	1	1	3	1	1	1	2	1	1	1	13
